# Supplementary material for: Human Brain Organoids: A New Model to Study Cryptococcus neoformans Neurotropism
Source: J Fungi (Basel). 2025 Jul 19;11(7):539. doi: 10.3390/jof11070539 (PMC12295756; doi:10.3390/jof11070539)
Supplement: Supplementary file 1 [file jof-11-00539-s001.zip]

Archive with 1 entries (1 files):
- jof-3746254-supplementary.pdf
